# Supplementary material for: Constitutive Expression of the Immunosuppressive Tryptophan Dioxygenase TDO2 in Glioblastoma Is Driven by the Transcription Factor C/EBPβ
Source: Front Immunol. 2020 May 14;11:657. doi: 10.3389/fimmu.2020.00657 (PMC7239998; doi:10.3389/fimmu.2020.00657)
Supplement: TABLE S1 — Table of supplementary information regarding experimental materials used in this study, including DNA sequences of primers and transgenic contructs, and antibody clone numbers. [file Table_1.xlsx]

## Sheet: Sheet1
Primers for cloning
	TDO2 2.2kb F XhoI	aatctcgagGATGGGTGGATTGCTTGAG
	TDO2 2kb F XhoI	aatctcgagTCCTGGATGAAGAAAATAAGTTATT
	TDO2 1kb F XhoI	aatctcgagATCCTGGCTTAATTGTTCTTG
	TDO2 500bp F XhoI	aatctcgagGGCTTTGAGCATGTACCCAG
	TDO2 200bp F XhoI	aatctcgagACATAAATCCACTCTAAAGTTTACAGAGG
	TDO2 180bp F XhoI	aatctcgagTTACAGAGGTTCAGTTCTGTACCAA
	TDO2 160bp F XhoI	aatctcgagACCAATGGAAATGAGAAGTTAGC
	TDO2 140bp F XhoI	aatctcgagAGCTAAGAGTACAAGAAGCATGCTG
	TDO2 120bp F XhoI	aatctcgagTGCTGATTGGCTGATGCA
	TDO2 100bp F XhoI	aatctcgagGGTAAGCAGGCTACATAAAAGGC
	TDO2 R BglII	ataagatctCTCATGGTGAAAAGGCACTG
	TDO2 d100-120 F	GGTAAGCAGGCTACATAAAAG
	TDO2 d100-120 R	TGCTTCTTGTACTCTTAGCTAAC
	TDO2 dCEBPB F	AAGCAGGCTACATAAAAGGCAG
	TDO2 dCEBPB R	AATCAGCATGCTTCTTGTACTC
	CEBPB attB1 Kozak F	ggggacaagtttgtacaaaaaagcaggcttcgaaggagatagaaccATGCAGCGGCTGGTG
	CEBPB attB2 R	ggggaccactttgtacaagaaagctgggtaTCAACAGTGGCCAGAAGAGG
	CEBPB to LAP F	ATGGAAGTGGCCAACTTCTACTAC
	CEBPB to LIP F	ATGGCTGCCGGATTTCCTT
	CEBPB to LAP/LIP R	GGTTCTATCTCCTTCGAAGCCTG
Primers for qPCR
	TDO2	GGAGAAGAAAATGAACTGCTACTTAAA	GGCTCTAAACCTGGAGTTCTTTC
	CEBPB	AAGCACAGCGACGAGTACAA	GTGAGCTCCAGGACCTTGTG
	TDO2 promoter	ATTGGCTGATGCAGGGTAAG	GAGAAGCACGGAGGTTTGAC
	TDO2 gene body	GTGTTTCCCTGCCTTACCAA	GGAAAGCATCCATTTGAGGA
siRNA
	CEBPB	L-006423-00-0005, ON-TARGETplus Human CEBPB(1051)siRNA - SMARTpool	CCUCGCAGGUCAAGAGCAA
			CUGCUUGGCUGCUGCGUAC
			GCGCUUACCUCGGCUACCA
			GCACCCUGCGGAACUUGUU
	control	D-001810-10-05, ON-TARGETplus Non-targeting Pool	UGGUUUACAUGUCGACUAA
			UGGUUUACAUGUUGUGUGA
			UGGUUUACAUGUUUUCUGA
			UGGUUUACAUGUUUUCCUA
antibody			clone #
	CEBPB	Santa Cruz	C/EBP b (C-19)	sc-150	rabbit	monoclonal
	GAPDH	LINARIS Biologische Produkte GmbH		LAH1064	goat	polyclonal
Chemical
	IL-1 beta	R&D Systems	Recombinant Human IL-1b	201-LB-005
	SB203580	AdipoGen	SB203580	AG-CR1-0030
Codon optimized CEBPB
	ATGCAGCGGCTGGTGGCCTGGGACCCTGCTTGTCTGCCTCTGCCTCCTCCACCCCCTGCCTTCAAGAGCATGGAAGTGGCCAACTTCTACTACGAGGCCGACTGCCTGGCCGCTGCCTATGGCGGAAAAGCTGCTCCTGCTGCCCCTCCTGCAGCCAGACCTGGACCTAGACCTCCTGCTGGCGAGCTGGGCTCTATCGGCGATCACGAGAGAGCCATCGACTTCAGCCCCTACCTGGAACCCCTGGGAGCACCTCAGGCTCCAGCTCCAGCCACCGCCACCGATACTTTTGAAGCCGCTCCTCCCGCTCCTGCCCCTGCCCCAGCTTCTTCTGGACAGCACCACGACTTTCTGAGCGACCTGTTCAGCGACGACTACGGCGGCAAGAACTGCAAGAAG…
Plasmid
	pMXs-GW-ires PURO	gift from Stefan Pusch
	pDONR221	Thermo Fisher Scientific
	3xFLAG-dCas9/pMXs-puro	AddGene #51258
	lentiGuide-Puro	AddGene #52963
